# Supplementary material for: Annotation of the Extracellular Enveloped Form of Monkeypox Virus for the Design, Screening, Validation, and Simulation of a Chimeric Vaccine Construct
Source: Biology (Basel). 2025 Jul 8;14(7):830. doi: 10.3390/biology14070830 (PMC12292176; doi:10.3390/biology14070830)
Supplement: Supplementary file 1 [file biology-14-00830-s001.zip]

Archive with 3 entries (3 files):
- Supplementary File S3.pdf
- Supplementary File S1.pdf
- Supplementary File S2.pdf
